# Supplementary material for: Low Maternal Microbiota Sharing across Gut, Breast Milk and Vagina, as Revealed by 16S rRNA Gene and Reduced Metagenomic Sequencing
Source: Genes (Basel). 2018 May 1;9(5):231. doi: 10.3390/genes9050231 (PMC5977171; doi:10.3390/genes9050231)
Supplement: Supplementary file 1 [file genes-09-00231-s001.zip]

Archive with 2 entries (2 files):
- genes-295934-SI.xlsx
- genes-295934 - supplementary figures.pdf
